# Supplementary material for: Ultralong π-Conjugated Bis(terpyridine)metal Polymer Wires Covalently Bound to a Carbon Electrode: Fast Redox Conduction and Redox Diode Characteristics
Source: Molecules. 2021 Jul 14;26(14):4267. doi: 10.3390/molecules26144267 (PMC8307305; doi:10.3390/molecules26144267)
Supplement: Supplementary file 1 [file molecules-26-04267-s001.zip]

Archive with 1 entries (1 files):
- molecules-1281712-supplementary.pdf
